# Supplementary material for: Trends in the Incidence of Ovarian Cancer Among Premenopausal and Postmenopausal Women in the United States, 2001 to 2021
Source: Cancers (Basel). 2025 Jun 24;17(13):2119. doi: 10.3390/cancers17132119 (PMC12249250; doi:10.3390/cancers17132119)
Supplement: Supplementary file 1 [file cancers-17-02119-s001.zip]

Archive with 1 entries (1 files):
- cancers-3696330-supplementary.pdf
